# Supplementary material for: Fidgety Philip and the Suggested Clinical Immobilization Test: Annotation data for developing a machine learning algorithm
Source: Data Brief. 2021 Jan 17;35:106770. doi: 10.1016/j.dib.2021.106770 (PMC7851356; doi:10.1016/j.dib.2021.106770)
Supplement: Supplementary file 2 [file mmc2.xlsx]

## Sheet: Analysis
Fidgety Phillip		ZP2			ZP1			ZP3
		descriptive	interpretive	total statements	descriptive	interpretive	total statements	descriptive	interpretive	total statements
		n	n	n	n	n	n	n	n	n
Initial observation	RA 1	6	8	14	6	6	12	7	6	13
	RA 2	7	10	17	10	14	24	13	8	21
	RA 3	8	4	12	11	1	12	7	1	8
	RA 4	12	5	17	14	4	18	13	2	15
	RA 5	8	5	13	10	5	15	12	2	14
	RA 6	6	6	12	6	6	12	8	2	10
	RA 7	1	5	6	1	3	4	2	3	5
	Total	48	43	91	58	39	97	62	24	86
INDIV MEAN		6.85714	6.14286	13	8.28571	5.57143	13.8571	8.85714	3.42857	12.2857
INDIV MEDIAN		7	5	13	10	5	12	8	2	13
INDIV STDEV		3.28778	2.1157	3.74166	4.27061	4.11733	6.17599	4.05909	2.57275	5.21901
INDIV MIN		1	4	6	1	1	4	2	1	5
INDIV MAX		12	10	17	14	14	24	13	8	21
TOTAL STATEMENT	274
TOTAL STATEMENT MEAN	13.0476
TOTAL STATEMENT MEDIAN	13
TOTAL STATEMENT STDEV	4.92419
TOTAL STATEMENT MIN	4
TOTAL STATEMENT MAX	24
TOTAL DESC	168
TOTAL DESC MEAN	8
TOTAL DESC MEDIAN	8
TOTAL DESC STDEV	3.79473
TOTAL DESC MIN	1
TOTAL DESC MAX	14
TOTAL INTER	106
TOTAL INTER MEAN	5.04762
TOTAL INTER MEDIAN	5
TOTAL INTER STDEV	3.13809
TOTAL INTER MIN	1
TOTAL INTER MAX	14
List all negotiation points	RA 1	interpretations of facial expressions						interpretation? Of parents looking distressed, comparisons to previous image
	RA 2	I listed "leaning" and "holding" as interpretive. "a sort of stretch position" was descriptive because I did not say he was stretching, exactly. I justified why the father looked angry, which makes it descriptive in my opinion. Should the mother's hand gestures be separate?						For "head turned down as he looks at mess", the first half seems to be descriptive and the second half is interpretive… Do these get lumped together?
	RA 3		Character traits - depends on what you consider "well-dressed"					Depends on what you consider a mess
	RA 4	# of individual points (ie. Plate falling off of table, bread falling off of table)	""		in ZP2, the bottle, pot, and cutlery were separate descriptive points, but for ZP1, they were all combined into one.	""		""	""
	RA 5	Listing multiple objects & grouping them as one point, 'items falling'	Is race an interpretation or description?, angles			pushing the table away from his body', 'eating a meal together as a family', repetition of words not counted		What constitutes grouping?
	RA 6		mother looks like she is crying, a cup is about to fall on the floor as well as an oil jar and what looks to be some chunk of meat			it looks like the boy has some sort of soup in his plate while there is a piece of meat or bread on the table, the child seems to look cross or angry. I can't really tell what the mother is doing with her finger but her facial expression still denotes a worried face		The mother still has that one hand up next to her eye or something like that not entirely sure if she's crying or using a monocle.
	RA 7	Philip objectively appears to be pulling on the tablecloth. However, this could be open to interpretation (perhaps he is grabbing for the table).	One could argue that Philip is simply balancing on the hind legs of his chair (descriptive). The remainder of the points are interpretive because they tell a story based on my initial impression/interpretation of the scene (that Philip is indeed falling and chaos is imminent).		Objectively, Philip is balancing on the hind legs of his chair.	Interpretations are made based on my initial impression that Philip is misbehaving, and his actions + the reactions (expressions, body language) of his parents are consistent with this story.		Objectively, Philip's chair is nowhere to be seen. The contents of the table also appear to have fallen and have shattered - this may be considered interpretive if one argues that someone may have threw them, perhaps, instead of them having fallen off of the table.	I am remaining consistent with the story that Philip has fallen and is indeed beneath the fallen tablecloth. The reactions of his parents (expressions, body language) are largely up to interpretation. I stated they appear to be upset due to Philip's actions resulting in the mess seen.
	Total	See comments above
Predictions of what will happen next (YES/NO)	RA 1	no			yes
	RA 2	No			No
	RA 3	NO			NO
	RA 4	No			Yes
	RA 5	No			Yes
	RA 6	Yes			Yes
	RA 7	No			No
	Total (YES)	1			3
	Total (NO)	6			4
%		0.142857			0.428571
		0			2
		5			3
