# Supplementary material for: Fidgety Philip and the Suggested Clinical Immobilization Test: Annotation data for developing a machine learning algorithm
Source: Data Brief. 2021 Jan 17;35:106770. doi: 10.1016/j.dib.2021.106770 (PMC7851356; doi:10.1016/j.dib.2021.106770)
Supplement: Supplementary file 3 [file mmc3.xlsx]

## Sheet: Free-hand Analysis
SCIT Snapshots		1			2			3			4			5			6			7			8			9			10			11			12
		descriptive	interpretive	total statement	descriptive	interpretive	total statement	descriptive	interpretive	total statement	descriptive	interpretive	total statement	descriptive	interpretive	total statement	descriptive	interpretive	total statement	descriptive	interpretive	total statement	descriptive	interpretive	total statement	descriptive	interpretive	total statement	descriptive	interpretive	total statement	descriptive	interpretive	total statement	descriptive	interpretive	total statement
		n	n	n	n	n	n	n	n	n	n	n	n	n	n	n	n	n	n	n	n	n	n	n	n	n	n	n	n	n	n	n	n	n	n	n	n
DAY 1	RA 1	3	2	5	3	3	6	2	4	6	4	3	5	7	1	5	6	2	5	8	0	5	5	3	5	6	2	5	4	6	5	7	5	5	8	1	5
	RA 2	8	1	9	12	3	15	7	1	8	7	1	9	6	3	9	8	0	9	9	0	9	6	4	9	10	2	9	10	3	9	6	5	9	8	1	9
	RA 3	3	0	3	3	1	4	5	0	5	5	0	3	6	0	3	5	0	3	6	0	3	7	0	3	4	0	3	5	0	3	5	0	3	5	0	3
	RA 4	7	1	8	6	1	7	4	1	5	4	2	8	3	3	8	4	2	8	7	1	8	5	1	8	6	1	8	7	1	8	6	0	8	4	3	8
	RA 5	4	1	5	4	2	6	5	1	6	5	2	5	6	3	5	6	1	5	9	0	5	7	3	5	7	0	5	8	2	5	8	0	5	7	1	5
	RA 6	8	3	11	5	4	9	8	2	10	3	3	11	7	4	11	6	3	11	6	2	11	8	2	11	5	4	11	6	3	11	5	4	11	7	3	11
	RA 7	3	1	4	3	1	4	3	2	5	4	3	4	5	1	4	6	1	4	5	1	4	5	1	4	9	0	4	4	2	4	9	1	4	6	1	4
	Total	36	9	45	36	15	51	34	11	45	32	14	45	40	15	45	41	9	45	50	4	45	43	14	45	47	9	45	44	17	45	46	15	45	45	10	45
INDIV MEAN		5.14286	1.28571	6.42857	5.14286	2.14286	7.28571	4.85714	1.57143	6.42857	4.57143	2	6.42857	5.71429	2.14286	6.42857	5.85714	1.28571	6.42857	7.14286	0.571429	6.42857	6.14286	2	6.42857	6.71429	1.28571	6.42857	6.28571	2.42857	6.42857	6.57143	2.14286	6.42857	6.42857	1.42857	6.42857
INDIVID MEDIAN		4	1	5	4	2	6	5	1	6	4	2	5	6	3	5	6	1	5	7	0	5	6	2	5	6	1	5	6	2	5	6	1	5	7	1	5
INDIV STDEV		2.4103	0.95119	2.93582	3.23669	1.21499	3.81725	2.1157	1.27242	1.90238	1.27242	1.1547	2.93582	1.38013	1.46385	2.93582	1.21499	1.1127	2.93582	1.57359	0.786796	2.93582	1.21499	1.41421	2.93582	2.13809	1.49603	2.93582	2.21467	1.90238	2.93582	1.51186	2.4103	2.93582	1.51186	1.13389	2.93582
INDIV MIN		3	0	3	3	1	4	2	0	5	3	0	3	3	0	3	4	0	3	5	0	3	5	0	3	4	0	3	4	0	3	5	0	3	4	0	3
INDIV MAX		8	3	11	12	4	15	8	4	10	7	3	11	7	4	11	8	3	11	9	2	11	8	4	11	10	4	11	10	6	11	9	5	11	8	3	11
TOTAL STATEMENT	546
TOTAL STATEMENT MEAN	6.5
TOTAL STATEMENT MEDIAN	5
TOTAL STATEMENT STDEV	2.75725
TOTAL STATEMENT MIN	3
TOTAL STATEMENT MAX	15
TOTAL DESC	494
TOTAL DESC MEAN	5.88095
TOTAL DESC MEDIAN	6
TOTAL DESC STDEV	1.94134
TOTAL DESC MIN	2
TOTAL DESC MAX	12
TOTAL INTER	142
TOTAL INTER MEAN	1.69048
TOTAL INTER MEDIAN	1
TOTAL INTER STDEV	1.42251
TOTAL INTER MIN	0
TOTAL INTER MAX	6
		n	n	n	n	n	n	n	n	n	n	n	n	n	n	n	n	n	n	n	n	n	n	n	n	n	n	n	n	n	n	n	n	n	n	n	n
DAY 2 (two days later)	RA 1	7	3	10	6	2	8	9	1	10	6	5	11	7	2	9	9	0	9	7	2	9	7	3	10	7	3	10	9	1	10	6	5	11	7	1	8
	RA 2	9	1	10	7	5	12	8	6	14	6	4	10	8	3	11	9	1	10	10	2	12	6	4	10	11	3	14	10	5	15	8	5	13	8	3	11
	RA 3	5	0	5	5	0	5	4	0	4	6	0	6	4	0	4	5	0	5	6	0	6	6	0	6	5	0	5	4	0	4	5	0	5	6	0	6
	RA 4	9	1	10	8	1	9	7	1	8	8	2	10	9	1	10	7	0	7	8	0	8	8	2	10	9	2	11	8	1	9	9	0	9	6	1	7
	RA 5	7	2	9	7	1	8	7	1	8	7	2	9	7	1	8	7	3	10	9	1	10	6	3	9	8	1	9	7	2	9	8	0	8	6	3	9
	RA 6	6	2	8	6	6	12	5	2	7	9	2	11	3	3	6	5	3	8	6	3	9	5	3	8	4	3	7	7	2	9	3	4	7	7	2	9
	RA 7	5	1	6	6	1	7	4	0	4	5	1	6	7	1	8	8	0	8	8	0	8	5	0	5	8	0	8	6	1	7	9	0	9	4	2	6
	Total	48	10	58	45	16	61	44	11	55	47	16	63	45	11	56	50	7	57	54	8	62	43	15	58	52	12	64	51	12	63	48	14	62	44	12	56
INDIV MEAN		6.85714	1.42857	8.28571	6.42857	2.28571	8.71429	6.28571	1.57143	7.85714	6.71429	2.28571	9	6.42857	1.57143	8	7.14286	1	8.14286	7.71429	1.14286	8.85714	6.14286	2.14286	8.28571	7.42857	1.71429	9.14286	7.28571	1.71429	9	6.85714	2	8.85714	6.28571	1.71429	8
INDIVID MEDIAN		7	1	9	6	1	8	7	1	8	6	2	10	7	1	8	7	0	8	8	1	9	6	3	9	8	2	9	7	1	9	8	0	9	6	2	8
INDIV STDEV		1.67616	0.9759	2.05866	0.9759	2.28869	2.56348	1.97605	2.0702	3.48466	1.38013	1.70434	2.16025	2.1492	1.13389	2.38048	1.67616	1.41421	1.77281	1.49603	1.21499	1.86445	1.06904	1.57359	2.05866	2.37045	1.38013	2.91139	1.97605	1.60357	3.31662	2.26779	2.51661	2.60951	1.25357	1.1127	1.82574
INDIV MIN		5	0	5	5	0	5	4	0	4	5	0	6	3	0	4	5	0	5	6	0	6	5	0	5	4	0	5	4	0	4	3	0	5	4	0	6
INDIV MAX		9	3	10	8	6	12	9	6	14	9	5	11	9	3	11	9	3	10	10	3	12	8	4	10	11	3	14	10	5	15	9	5	13	8	3	11
TOTAL STATEMENT	715
TOTAL STATEMENT MEAN	8.5119
TOTAL STATEMENT MEDIAN	9
TOTAL STATEMENT STDEV	2.35159
TOTAL STATEMENT MIN	4
TOTAL STATEMENT MAX	15
TOTAL DESC	571
TOTAL DESC MEAN	6.79762
TOTAL DESC MEDIAN	7
TOTAL DESC STDEV	1.6989
TOTAL DESC MIN	3
TOTAL DESC MAX	11
TOTAL INTER	144
TOTAL INTER MEAN	1.71429
TOTAL INTER MEDIAN	1
TOTAL INTER STDEV	1.58739
TOTAL INTER MIN	0
TOTAL INTER MAX	6
DAY 1 + DAY 2 TOTAL STATEMENT	1261
DAY 1 + DAY 2 TOTAL STATEMENT MEAN	7.50595
DAY 1 + DAY 2 TOTAL STATEMENT MEDIAN	8
DAY 1 + DAY 2 TOTAL STATEMENT STDEV	2.74679
DAY 1 + DAY 2 TOTAL STATEMENT MIN	3
DAY 1 + DAY 2 TOTAL STATEMENT MAX	15
DAY 1 + DAY 2 TOTAL DESC	1065
DAY 1 + DAY 2 TOTAL DESC MEAN	6.33929
DAY 1 + DAY 2 TOTAL DESC MEDIAN	6
DAY 1 + DAY 2 TOTAL DESC STDEV	1.87588
DAY 1 + DAY 2 TOTAL DESC MIN	2
DAY 1 + DAY 2 TOTAL DESC MAX	12
DAY 1 + DAY 2 TOTAL INTER	286
DAY 1 + DAY 2 TOTAL INTER MEAN	1.70238
DAY 1 + DAY 2 TOTAL INTER MEDIAN	1
DAY 1 + DAY 2 TOTAL INTER STDEV	1.50273
DAY 1 + DAY 2 TOTAL INTER MIN	0
DAY 1 + DAY 2 TOTAL INTER MAX	6
	WRONG way (equal weighting)	1.68888	1.5824
		494	142
		306	52
TOTAL AVG	RIGHT way (skewed weighting)	0.619433	0.366197
Self-review of consistency	RA 1	2	0		2	1		1	0		0	2		2	2		2	0		3	1		2	2		2	0		3	1		0	2		4	0
	RA 2	3	0		3	1		5	1		3	1		4	2		7	0		8	0		5	2		9	0		7	3		4	2		7	1
	RA 3	2	0		1	0		2	0		3	0		2	0		3	0		4	0		3	0		2	0		3	0		3	0		2	0
	RA 4	4	1		3	0		4	1		4	1		4	0		4	0		5	0		3	0		6	1		3	1		6	0		4	1
	RA 5	1	0		3	0		4	0		3	0		4	0		5	0		6	0		5	0		7	0		6	0		6	0		4	0
	RA 6	4	1		3	2		4	0		3	1		0	1		2	2		3	2		3	1		0	1		5	1		2	3		6	2
	RA 7	3	0		1	1		3	0		3	1		4	0		4	0		5	0		5	0		6	0		4	1		7	0		4	2
	Total	19	2		16	5		23	2		19	6		20	5		27	2		34	3		26	5		32	2		31	7		28	7		31	6
%		0.527778	0.222222		0.444444	0.333333		0.676471	0.181818		0.59375	0.428571		0.5	0.333333		0.658537	0.222222		0.68	0.75		0.604651	0.357143		0.680851	0.222222		0.704545	0.411765		0.608696	0.466667		0.688889	0.6
TOTAL DESC %		0.619433
TOTAL INTER %		0.366197
List all negotiation points	RA 1	interpretation of "tense" body, interprestation of "relaxed" body parts, direction of "head movement", direction of any body part movement			interpretation of facial expression?			definition of what is considered "natural" or "normal" positioning- too vague			the word "seems" makes way for interpretation, "elbows drop naturally from shoulders", the word "relaxed" may be too vague?			predictive "descriptions" seem to be more of interpretation- creating a scenario- "head seems to be ready to twist"			comparisons to previous image			"shin muscles seem to be relaxed", "lifitng" is more of a continuous verb that predicts and interprets, "wriggling" also a continuous action of the toes- but could it be a description?						"expression is relaxed" -interpretation???			"expression pouty", "fidgeting"			use of words such as "out and about", words like "continue to twist", hands srop "slightly unnaturally" from shoulders
	RA 2							"Neutral position"?												"Lips clenched"? "Neutral expression"?
	RA 3	consistency wording												movement is descriptive only if there is clear indication												error - left or right foot elevated?						Left foot curled/inverted - does this mean the same thing
	RA 4	some points were combined into one larger point			"moving quickly" added as interpretive						"Heels raised off ground" categorize as interpretive: could be dangling or being lifted			"fidgetting" as interpretive or descriptive: added as interpretive
	RA 5		small smile, firmly' (day 2)			appears to be stretching', AS AN OVERALLY BODY MOVEMENT interpretation vs 'stretching right arm' as a description (day 2)			upright' (day 2)			firmly' as an interpretation' (day 1), 'stretched' as an interpretation (day 2)		angles as a description (day 1)	frown' implies sadness thus interpretation? (day 1)			often, there is only one word which will make the whole thing an interpretation, ex. 'loosely', 'looking', 'far' (day 2)		slightly' as a description				black shirt with a Harry Potter-esque lightning scar' as an interpretation (using other medium to compare/describe something on the shirt which is SUBJECTIVE), 'firmly, rigid' (day 1), 'firmly', 'upright', 'passive' (day 2)			far' (day 2)									firmly, mouth is pressed' (day 2)
	RA 6		upright posture but still looks generally relaxed, Arms look relaxed. Looks a little tense			his left foot looks to be pressing down on the floor, looks to bringing up his torso in the stretch as well.		Left foot does not appear to be completely on ground but heel up.				left toes seem to pressing down on floor. looks sad. arms look relaxed.		fingers clenched. Toes clenched together, looking down to his left	big toes are extended upwards, index fingers appear to be pointing, Legs seem to be stretched out, Clenching fingers or tapping fingers			feet seem to be somewhat awkwardly facing outward with heels close together			Clenching hands together
	RA 7		I thought he seemed to appear to be relaxed, overall. However, this is open to interpretation - some may find that he appears differently. Day 2: It appears as if he is looking down, but perhaps his eyes are/were closed.			Most points noted are descriptive - they are objective explanations of what is literally seen. However, I noted that it "appears" as if he is stretching, indicating that I am making assumptions of what is happening in the photo based on what I see.			I noted that he appears slightly annoyed (expression); However, I do not agree with this now, and so his expression is entirely up to the observer's interpretation. His relaxed position may also be interpreted differently by other people.			I stated that overall, she appears comfortable/relaxed; however, this can be interpreted differently. Perhaps to someone else, she may appear tense. Moreover, I noted that she may not be sitting entirely upright, but this is an interpretation of why her posture did not appear upright.			I stated that he appears to be annoyed (expression). I do not agree with this interpretation now after watching the videos. I also stated that his eyes appeared to be closed, but I was not entirely sure if this was true - he may have been blinking or looking down.			His relaxed position may be interpeted differently - perhaps he appears tense to different eyes.			I stated that his overall appearance is tense - this in an interpretation based on my initial impression of his body language/posture.			Her relaxed position is up to intepretation. Note that Day 2 I did not make mention of it.		All points made are objective descriptions of what is literally seen in the snapshots.				I noted that her position appears to be relaxed, but this is up to interpreation. Day 1 I also noted that her expression is "jokingly upset" - this too is entirely subjective and up to interpretation. I do not agree with this conclusion regarding her expression in the present.			I noted that his sitting position appeared goofy - this is entirely up to interpretation. Even my use of the word "goofy" was due to my notion (from previous snapshots of the same man) that he is a hyperactive, happy and funny person. Thus, I created a story surrouding my impression of his character.			I noted that he is sitting in a relaxed position, but this is not necessarily true and not everyone will agree with this interpretation (or even the specific descriptive wording used). Day 2 I noted that his eyes "appear" to be closed, indicating that I was not sure if they truly were or not. This means that it is an interpretation - perhaps he was looking down, or was blinking as the snapshot wa…
	Total	See comments above
